# Supplementary material for: Target and Suspect Screening Reveal PFAS Exceeding European Union Guideline in Various Water Sources South of Lyon, France
Source: Environ Sci Technol Lett. 2025 Feb 7;12(3):327–33. doi: 10.1021/acs.estlett.4c01126 (PMC11905281; doi:10.1021/acs.estlett.4c01126)
Supplement: Supplementary file 2 — ez4c01126_si_002.xlsx [file ez4c01126_si_002.xlsx]

## Sheet: Information
Target and Suspect Screening Reveal PFAS Exceeding European Union Guideline in Various Water Sources South of Lyon, France
Termeh Teymoorian, Louis Delon, Gabriel Munoz, Sébastien Sauvé*
Excel database

## Sheet: Table S7
Details on the 121 PFAS in suspect screening including class, ion formula, ionization mode, theoretical m/z, observed m/z, mass error (δ ppm), reference calibrant, retention time, identification and quantification confidence levels and detection frequency (%).
Code	Reference	Chemical category	Compound	Ion formula	Ionization mode	Theorical m/z	Measured m/z	δ ppm	Reference calibrant for semi-quantification	Detection frequency %	RT (min)	Identification confidence level	Quantification data quality
#1	[2]	Hydroxylated FTSA (OH-X:2 FTSA)	HO-4:2 FTS	C6H5O4SF9	Negative (-)	342.969			4:2FTS	0
#2		Hydroxylated FTSA (OH-X:2 FTSA)	HO-5:2 FTS	C7H5O4SF11	Negative (-)	392.966			6:2FTS	0
#3		Hydroxylated FTSA (OH-X:2 FTSA)	HO-6:2 FTS	C8H5O4SF13	Negative (-)	442.963	442.963	0.111928	6:2FTS	17.0213	4.91	2a	QI
#4	[2,4]	X:2 Perfluoroalkyl sulfonamides	6:2 FASA	C8F13H6NSO2	Negative (-)	425.984	425.984	-0.707585	6:2FTS	21.2766	6.46	2a	Sc
#5		X:2 Perfluoroalkyl sulfonamides	8:2 FASA	C10F17H6NSO2	Negative (-)	525.978			8:2FTS	0
#6		Sulfonyl analog of fluorotelomer thioether amidosulfonate	6:2 FTSAS-sulfoxide	C15F13H18NS2O5	Negative (-)	602.035			6:2FTS	0
#7		Sulfonyl analog of fluorotelomer thioether amidosulfonate	8:2 FTSAS-sulfoxide	C17F17H18NS2O5	Negative (-)	702.028			8:2FTS	0
#8		Sulfonyl analog of fluorotelomer thioether amidosulfonate	6:2 FTSAS-sulfone	C15F13H18NS2O6	Negative (-)	618.03	618.03	-0.322671	6:2FTS	25.5319	5.83	2a	Sc
#9		Sulfonyl analog of fluorotelomer thioether amidosulfonate	8:2 FTSAS-sulfone	C17F17H18NS2O6	Negative (-)	718.023			8:2FTS	0
#10	[1-2]	Perfluoroalkyl sulfonamides (FASAs)	FPrSA	C3H2F7NO2S	Negative (-)	247.962	247.962	-1.04621	FBSA	65.9574	4.39	2a	Ql
#11		Perfluoroalkyl sulfonamides (FASAs)	FPeSA	C5H2F11NO2S	Negative (-)	347.956	347.957	-2.3492	FHxSA	65.9574	5.97	2a	Ql
#12	[2]	Perfluoroalkyl sulfonamido acetic acids (FASAAs)	FPrSAA	C5F7SO4NH4	Negative (-)	305.968			FOSAA	0
#13		Perfluoroalkyl sulfonamido acetic acids (FASAAs)	FBSAA	C6F9SO4NH4	Negative (-)	355.964			FOSAA	0
#14		Perfluoroalkyl sulfonamido acetic acids (FASAAs)	FPeSAA	C7F11SO4NH4	Negative (-)	405.961			FOSAA	0
#15		Perfluoroalkyl sulfonamido acetic acids (FASAAs)	FHxSAA	C8F13SO4NH4	Negative (-)	455.958	455.958	-0.397888	FOSAA	23.4043	6.4	2a	Ql
#16		Perfluoroalkyl sulfonamido acetic acids (FASAAs)	NMeFPrSAA	C6H6F7NO4S	Negative (-)	319.983	319.983	0.376832	Me-FOSAA	80.8511	4.99	2a	Ql
#17		Perfluoroalkyl sulfonamido acetic acids (FASAAs)	NMeFBSAA	C7H6F9NO4S	Negative (-)	369.98	369.98	-0.741715	Me-FOSAA	57.4468	5.63	2a	Ql
#18		Perfluoroalkyl sulfonamido acetic acids (FASAAs)	NMeFPeSAA	C8H6F11NO4S	Negative (-)	419.977	419.977	-0.758184	Me-FOSAA	63.8298	6.2	2a	Ql
#19		Perfluoroalkyl sulfonamido acetic acids (FASAAs)	NMeFHxSAA	C9H6F13NO4S	Negative (-)	469.974	469.974	-0.343466	Me-FOSAA	17.0213	6.4	2a	Ql
#20	[1,2]	Perfluoroalkyl sulfonamido acetic acids (FASAAs)	NEtFPrSAA	C7H8F7NO4S	Negative (-)	333.999			etFOSAA	0
#21		Perfluoroalkyl sulfonamido acetic acids (FASAAs)	NEtFBSAA	C8H8F9NO4S	Negative (-)	383.996	383.995	2.46248	etFOSAA	4.25532	6.16	2a	Ql
#22		Perfluoroalkyl sulfonamido acetic acids (FASAAs)	NEtFPeSAA	C9H8F11NO4S	Negative (-)	433.993	433.993	-1.74754	etFOSAA	38.2979	7.66	2a	Ql
#23		Perfluoroalkyl sulfonamido acetic acids (FASAAs)	NEtFHxSAA	C10H8F13NO4S	Negative (-)	483.989			etFOSAA	0
#24	[2]	N-sulfopropyl perfluoroalkyl sulfonamides (N-SP-FASAs)	N-SP-FPrSA	C6H8O5S2NF7	Negative (-)	369.966			FOSA	0
#25		N-sulfopropyl perfluoroalkyl sulfonamides (N-SP-FASAs)	N-SP-FBSA	C7H8O5S2NF9	Negative (-)	419.963			FOSA	0
#26		N-sulfopropyl perfluoroalkyl sulfonamides (N-SP-FASAs)	N-SP-FPeSA	C8H8O5S2NF11	Negative (-)	469.96	469.958	2.35889	FOSA	2.12766	4.44	2a	Sc
#27		N-sulfopropyl perfluoroalkyl sulfonamides (N-SP-FASAs)	N-SP-FHxSA	C9H8O5S2NF13	Negative (-)	519.956	519.956	-0.239289	FOSA	4.25532	5.38	2a	Sc
#28		N-sulfopropyl perfluoroalkyl sulfonamides (N-SP-FASAs)	N-SP-FHpSA	C10H8O5S2NF15	Negative (-)	569.953			FOSA	0
#29		N-sulfopropyl perfluoroalkyl sulfonamides (N-SP-FASAs)	N-SP-FOSA	C11H8O5S2NF17	Negative (-)	619.95			FOSA	0
#30	[2]	N-dimethylaminohydroxybutyl(hob)- perfluoroalkanesulfoamido propylsulfonate (N-AHOB-FASAPS )	N-AHOB-FPrSAPS	C12H21O6S2N2F7	Negative (-)	485.066	485.069	-6.8	FOSA	46.8085	7.71	2a	Sc
#31		N-dimethylaminohydroxybutyl(hob)- perfluoroalkanesulfoamido propylsulfonate (N-AHOB-FASAPS )	N-AHOB-FBSAPS	C13H21O6S2N2F9	Negative (-)	535.062			FOSA	0
#32		N-dimethylaminohydroxybutyl(hob)- perfluoroalkanesulfoamido propylsulfonate (N-AHOB-FASAPS )	N-AHOB-FPeSAPS	C14H21O6S2N2F11	Negative (-)	585.059			FOSA	0
#33		N-dimethylaminohydroxybutyl(hob)- perfluoroalkanesulfoamido propylsulfonate (N-AHOB-FASAPS )	N-AHOB-FHxSAPS	C15H21O6S2N2F13	Negative (-)	635.056			FOSA	0
#34		N-dimethylaminohydroxybutyl(hob)- perfluoroalkanesulfoamido propylsulfonate (N-AHOB-FASAPS )	N-AHOB-FHpSAPS	C16H21O6S2N2F15	Negative (-)	685.053			FOSA	0
#35		N-dimethylaminohydroxybutyl(hob)- perfluoroalkanesulfoamido propylsulfonate (N-AHOB-FASAPS )	N-AHOB-FOSAPS	C17H21O6S2N2F17	Negative (-)	735.05			FOSA	0
#36	[1-2]	Perfluoroalkyl sulfinates (PFASi )	FPrSi	C3F7SO2H	Negative (-)	232.951	232.952	-4.75814	PFPrS	8.51064	3.62	2a	Sc
#37		Perfluoroalkyl sulfinates (PFASi )	FBSi	C4F9SO2H	Negative (-)	282.948			PFBS	0
#38		Perfluoroalkyl sulfinates (PFASi )	FPeSi	C5F11SO2H	Negative (-)	332.945			PFPeS	0
#39		Perfluoroalkyl sulfinates (PFASi )	PFHxSi	C6F13SO2H	Negative (-)	382.942	382.942	0.260039	PFHxS	17.0213	4.95	2a	Sc
#40		Perfluoroalkyl sulfinates (PFASi )	PFHpSi	C7F15SO2H	Negative (-)	432.938			PFOS	0
#41		Perfluoroalkyl sulfinates (PFASi )	PFOSi	C8F17SO2H	Negative (-)	482.935			PFOS	0
#42	[1-2]	Unsaturated PFSAs (U-PFSAs)	UPFSA-3	C6O3SF11H	Negative (-)	360.94	360.941	-2.58053	PFHxS	46.8085	5.13	2a	QI
#43		Unsaturated PFSAs (U-PFSAs)	UPFSA-4 or PFMeCHS (isomeric class)	C7O3SF13H	Negative (-)	410.937	410.937	-2.10597	PFECHS	23.4043	5.71	2a	QI
#44	[2]	Oxa-U-PFCAs	O-U-PFCA-0	C5F7O3H	Negative (-)	240.974	240.976	-5.91521	PFPeA	4.25532	3.9	2a	Sc
#45		Oxa-U-PFCAs	O-U-PFCA-1	C6F9O3H	Negative (-)	290.971			PFHxA	0
#46		Oxa-U-PFCAs	O-U-PFCA-2	C7F11O3H	Negative (-)	340.968			PFHpA	0
#47		Oxa-U-PFCAs	O-U-PFCA-3	C8F13O3H	Negative (-)	390.965			PFOA	0
#48		Oxa-U-PFCAs	O-U-PFCA-4	C9F15O3H	Negative (-)	440.961			PFNA	0
#49	[1-2]	Oxa-PFSAs	O-PFSA-2	C2F5SO4H	Negative (-)	214.944			PFPrS	0
#50		Oxa-PFSAs	O-PFSA-3	C3F7SO4H	Negative (-)	264.941			PFBS	0
#51		Oxa-PFSAs	O-PFSA-4	C4F9SO4H	Negative (-)	314.938			PFBS	0
#52		Oxa-PFSAs	O-PFSA-5	C5F11SO4H	Negative (-)	364.935	364.935	-1.03147	PFBS	12.766	5.02	2a	Sc
#53		Oxa-PFSAs	O-PFSA-6	C6F13SO4H	Negative (-)	414.932	414.932	-0.00101243	PFHxS	8.51064	5.57	2a	Sc
#54		Oxa-PFSAs	O-PFSA-7	C7F15SO4H	Negative (-)	464.928	464.927	2.05533	PFOS	14.8936	5.73	2a	Sc
#55		Oxa-PFSAs	O-PFSA-8	C8F17SO4H	Negative (-)	514.925	514.926	-0.793163	PFOS	4.25532	6.64	2a	Sc
#56		Oxa-PFSAs	O-PFSA-9	C9F19SO4H	Negative (-)	564.922			PFNS	0
#57	[3]	Polyfluorinated sulfonimide dimer	Bistriflimide	C2HF6S2O4N	Negative (-)	279.918	279.918	-1.5198	FBSA	80.8511	4.99	1	Sc
#58	[1-2]	Fluorotelomer betaines	7:3 FTB	C14F15H14NO2	Positive (+)	514.086			5:3 FTB	0
#59		Fluorotelomer betaines	7:1:2 FTB	C14H13F16NO2	Positive (+)	532.076			5:1:2 FTB	0
#60		Fluorotelomer betaines	4:1:3 FTB	C12H15F10NO2	Positive (+)	396.102	396.104	-4.88403	5:1:2 FTB	10.6383	4.45	2a	Ql
#61		Fluorotelomer betaines	6:1:3 FTB	C14H15F14NO2	Positive (+)	496.095			5:1:2 FTB	0
#62		Fluorotelomer betaines	8:1:3 FTB	C16H15F18NO2	Positive (+)	596.089	596.088	0.61974	5:1:2 FTB	29.7872	6.51	2a	Ql
#63		Fluorotelomer betaines	4:4 FTB	C12F9H16NO2	Positive (+)	378.111	378.113	-4.47639	5:3 FTB	10.6383	4.7	2a	Ql
#64		Fluorotelomer betaines	6:4 FTB	C14F13H16NO2	Positive (+)	478.105			5:3 FTB	0
#65		Fluorotelomer betaines	8:4 FTB	C16F17H16NO2	Positive (+)	578.098			5:3 FTB	0
#66		Fluorotelomer betaines	4:2 FTB	C10F9H12NO2	Positive (+)	350.08			5:3 FTB	0
#67		Fluorotelomer betaines	6:2 FTB	C12F13H12NO2	Positive (+)	450.073			5:3 FTB	0
#68		Fluorotelomer betaines	8:2 FTB	C14F17H12NO2	Positive (+)	550.067			5:3 FTB	0
#69	[1]	Hydroxy Fluorotelomer sulfonamide propyl betaine (n:2 FTSA-OHPrB)	4:2 FTSA-OHPrB	C13H19F9N2O5S	Positive (+)	487.094			6:2 FTAB	0
#70		Hydroxy Fluorotelomer sulfonamide propyl betaine (n:2 FTSA-OHPrB)	6:2 FTSA-OHPrB	C15H19F13N2O5S	Positive (+)	587.088	587.087	1.50816	6:2 FTAB	17.0213	5.22	2a	Sc
#71		Hydroxy Fluorotelomer sulfonamide propyl betaine (n:2 FTSA-OHPrB)	8:2 FTSA-OHPrB	C17H19F17N2O5S	Positive (+)	687.082			6:2 FTAB	0
#72		Perfluoro sulfonamidoalkyl amine	PFPrSAm (N-AP-FPrSA)	C8H13F7N2O2S	Positive (+)	335.066	335.066	-1.30893	PFHxSAm	6.38298	3.95	4	Ql
#73		Perfluoro sulfonamidoalkyl amine	PFBSAm (N-AP-FBSA)	C9H13F9N2O2S	Positive (+)	385.063			PFHxSAm	0
#74		Perfluoro sulfonamidoalkyl amine	PFPeSAm (N-AP-FPeSA)	C10H13F11N2O2S	Positive (+)	435.059			PFHxSAm	0
#75		Perfluoro sulfonamidoalkyl amine	PFHpSAm (N-AP-FHpSA)	C12H13F15N2O2S	Positive (+)	535.053			PFHxSAm	0
#76		Perfluoro sulfonamidoalkyl betaine	PFPrSB	C10H15F7N2O4S	Positive (+)	393.071	393.071	-0.299131	PFOSB	10.6383	3.38	4	Ql
#77		Perfluoro sulfonamidoalkyl betaine	PFBSB	C11H15F9N2O4S	Positive (+)	443.068			PFOSB	0
#78		Perfluoro sulfonamidoalkyl betaine	PFPeSB	C12H15F11N2O4S	Positive (+)	493.065			PFOSB	0
#79		Perfluoro sulfonamidoalkyl betaine	PFHxSB	C13H15F13N2O4S	Positive (+)	543.062	543.062	-0.551649	PFOSB	17.0213	5.38	4	Ql
#80		Perfluoro sulfonamidoalkyl betaine	PFHpSB	C14H15F15N2O4S	Positive (+)	593.059			PFOSB	0
#81	[2]	Perfluoro sulfonamidoalkyl amino carboxylate (PFASAC)	PFPrSAC	C11F7H17N2O4S	Positive (+)	407.087			PFOSB	0
#82		Perfluoro sulfonamidoalkyl amino carboxylate (PFASAC)	PFBSAC	C12F9H17N2O4S	Positive (+)	457.084			PFOSB	0
#83		Perfluoro sulfonamidoalkyl amino carboxylate (PFASAC)	PFHxSAC	C14F13H17N2O4S	Positive (+)	557.077			PFOSB	0
#84		Perfluoro sulfonamidoalkyl amino carboxylate (PFASAC)	PFHpSAC	C15F15H17N2O4S	Positive (+)	607.074			PFOSB	0
#85		Perfluoro sulfonamidoalkyl amino carboxylate (PFASAC)	PFOSAC	C16F17H17N2O4S	Positive (+)	657.071			PFOSB	0
#86	[2]	N-hydroxyethyl(hoe)dimethylammonio propyl perfluoroalkanesulfonamido propylsulfonate (N-HOEAmP-FASAPS)	N-HOEAmP-FPrSAPS	C13H23O6S2N2F7	Positive (+)	501.096	501.095	1.90467	CMeAmPr-FOSA (PFOSB)	6.38298	3.42	2a	Sc
#87		N-hydroxyethyl(hoe)dimethylammonio propyl perfluoroalkanesulfonamido propylsulfonate (N-HOEAmP-FASAPS)	N-HOEAmP-FBSAPS	C14H23O6S2N2F9	Positive (+)	551.093	551.092	0.345532	CMeAmPr-FOSA (PFOSB)	29.7872	4.03	2a	Sc
#88		N-hydroxyethyl(hoe)dimethylammonio propyl perfluoroalkanesulfonamido propylsulfonate (N-HOEAmP-FASAPS)	N-HOEAmP-FPeSAPS	C15H23O6S2N2F11	Positive (+)	601.089			CMeAmPr-FOSA (PFOSB)	0
#89		N-hydroxyethyl(hoe)dimethylammonio propyl perfluoroalkanesulfonamido propylsulfonate (N-HOEAmP-FASAPS)	N-HOEAmP-FHxSAPS	C16H23O6S2N2F13	Positive (+)	651.086	651.087	-0.702794	CMeAmPr-FOSA (PFOSB)	23.4043	5.06	2a	Sc
#90		N-hydroxyethyl(hoe)dimethylammonio propyl perfluoroalkanesulfonamido propylsulfonate (N-HOEAmP-FASAPS)	N-HOEAmP-FHpSAPS	C17H23O6S2N2F15	Positive (+)	701.083			CMeAmPr-FOSA (PFOSB)	0
#91		N-hydroxyethyl(hoe)dimethylammonio propyl perfluoroalkanesulfonamido propylsulfonate (N-HOEAmP-FASAPS)	N-HOEAmP-FOSAPS	C18H23O6S2N2F17	Positive (+)	751.08			CMeAmPr-FOSA (PFOSB)	0
#92	[2]	N-sulfopropyldimethylammonio propyl perfluoroalkanesulfonamide (N-SPAmP-FASA)	N-SPAmP-FPrSA	C11H19O5S2N2F7	Positive (+)	457.07	457.07	0.195638	PFHxSAm	12.766	3.51	2a	Sc
#93		N-sulfopropyldimethylammonio propyl perfluoroalkanesulfonamide (N-SPAmP-FASA)	N-SPAmP-FBSA	C12H19O5S2N2F9	Positive (+)	507.066	507.065	2.06171	PFHxSAm	34.0426	4.18	2a	Sc
#94		N-sulfopropyldimethylammonio propyl perfluoroalkanesulfonamide (N-SPAmP-FASA)	N-SPAmP-FPeSA	C13H19O5S2N2F11	Positive (+)	557.063	557.064	-1.27199	PFHxSAm	23.4043	4.76	2a	Sc
#95		N-sulfopropyldimethylammonio propyl perfluoroalkanesulfonamide (N-SPAmP-FASA)	N-SPAmP-FHxSA	C14H19O5S2N2F13	Positive (+)	607.06	607.06	-0.00424984	PFHxSAm	53.1915	5.28	2a	Sc
#96		N-sulfopropyldimethylammonio propyl perfluoroalkanesulfonamide (N-SPAmP-FASA)	N-SPAmP-FHpSA	C15H19O5S2N2F15	Positive (+)	657.057			PFHxSAm	0
#97		N-sulfopropyldimethylammonio propyl perfluoroalkanesulfonamide (N-SPAmP-FASA)	N-SPAmP-FOSA	C16H19O5S2N2F17	Positive (+)	707.054			PFOSAm	0
#98	[2]	N-sulfopropyldimethylammoniopropyl perfluoroalkane sulfonamidopropylsulfonate (N-SPAmP-FASAPS)	N-SPAmP-FPrSAPS	C14H25O8S3N2F7	Positive (+)	579.073			PFHxSAm	0
#99		N-sulfopropyldimethylammoniopropyl perfluoroalkane sulfonamidopropylsulfonate (N-SPAmP-FASAPS)	N-SPAmP-FBSAPS	C15H25O8S3N2F9	Positive (+)	629.07	629.071	-0.743287	PFHxSAm	21.2766	3.59	2a	Sc
#100		N-sulfopropyldimethylammoniopropyl perfluoroalkane sulfonamidopropylsulfonate (N-SPAmP-FASAPS)	N-SPAmP-FPeSAPS	C16H25O8S3N2F11	Positive (+)	679.067	679.068	-1.0788	PFHxSAm	17.0213	4.12	2a	Sc
#101		N-sulfopropyldimethylammoniopropyl perfluoroalkane sulfonamidopropylsulfonate (N-SPAmP-FASAPS)	N-SPAmP-FHxSAPS	C17H25O8S3N2F13	Positive (+)	729.064	729.064	0.143225	PFHxSAm	42.5532	6.58	2a	Sc
#102		N-sulfopropyldimethylammoniopropyl perfluoroalkane sulfonamidopropylsulfonate (N-SPAmP-FASAPS)	N-SPAmP-FHpSAPS	C18H25O8S3N2F15	Positive (+)	779.061			PFHxSAm	0
#103		N-sulfopropyldimethylammoniopropyl perfluoroalkane sulfonamidopropylsulfonate (N-SPAmP-FASAPS)	N-SPAmP-FOSAPS	C19H25O8S3N2F17	Positive (+)	829.057			PFHxSAm	0
#104	[2]	N-trimethylammoniopropyl perfluoroalkylsulfonamido propanoic acid (N-TAmP-FASAP)	N-TamP-FPrSAP	C12H20F7SO4N2	Positive (+)	422.11			PFHxSAmS	0
#105		N-trimethylammoniopropyl perfluoroalkylsulfonamido propanoic acid (N-TAmP-FASAP)	N-TamP-FBSAP	C13H20F9SO4N2	Positive (+)	472.107			PFHxSAmS	0
#106		N-trimethylammoniopropyl perfluoroalkylsulfonamido propanoic acid (N-TAmP-FASAP)	N-TamP-FPeSAP	C14H20F11SO4N2	Positive (+)	522.104			PFHxSAmS	0
#107		N-trimethylammoniopropyl perfluoroalkylsulfonamido propanoic acid (N-TAmP-FASAP)	N-TamP-FHxSAP	C15H20F13SO4N2	Positive (+)	572.101	572.097	6.84398	PFHxSAmS	31.9149	5.37	2a	Sc
#108		N-trimethylammoniopropyl perfluoroalkylsulfonamido propanoic acid (N-TAmP-FASAP)	N-TAmP-FHpSAP	C16H20F15SO4N2	Positive (+)	622.098			PFHxSAmS	0
#109		N-trimethylammoniopropyl perfluoroalkylsulfonamido propanoic acid (N-TAmP-FASAP)	N-TAmP-FOSAP	C17H20F17SO4N2	Positive (+)	672.095			TAmPr-FOSA (PFOSAmS)	0
#110	[2]	N-sulfopropyldimethylammoniopropylperfluoroalkanesulfonamido acetic acid (N-SPAmP-FASAA)	N-SPAmP-FPrSAA	C13H21O7S2N2F7	Positive (+)	515.075	515.077	-2.87448	PFHxSAm	31.9149	3.6	2a	Sc
#111		N-sulfopropyldimethylammoniopropylperfluoroalkanesulfonamido acetic acid (N-SPAmP-FASAA)	N-SPAmP-FBSAA	C14H21O7S2N2F9	Positive (+)	565.072	565.073	-1.24688	PFHxSAm	48.9362	4.23	2a	Sc
#112		N-sulfopropyldimethylammoniopropylperfluoroalkanesulfonamido acetic acid (N-SPAmP-FASAA)	N-SPAmP-FPeSAA	C15H21O7S2N2F11	Positive (+)	615.069	615.069	-0.0952412	PFHxSAm	44.6809	4.8	2a	Sc
#113		N-sulfopropyldimethylammoniopropylperfluoroalkanesulfonamido acetic acid (N-SPAmP-FASAA)	N-SPAmP-FHxSAA	C16H21O7S2N2F13	Positive (+)	665.066	665.066	-0.665468	PFHxSAm	76.5957	5.28	2a	Sc
#114		N-sulfopropyldimethylammoniopropylperfluoroalkanesulfonamido acetic acid (N-SPAmP-FASAA)	N-SPAmP-FHpSAA	C17H21O7S2N2F15	Positive (+)	715.062			PFOSAm	0
#115		N-sulfopropyldimethylammoniopropylperfluoroalkanesulfonamido acetic acid (N-SPAmP-FASAA)	N-SPAmP-FOSAA	C18H21O7S2N2F17	Positive (+)	765.059			PFOSAm	0
#116	[2]	N-ammoniocarboxypropylperfluoroalkanesulfonamide (N-AmCP-FASA)	N-AmCP-FPrSA	C9H13O4SN2F7	Positive (+)	379.056			PFHxSAm	0
#117		N-ammoniocarboxypropylperfluoroalkanesulfonamide (N-AmCP-FASA)	N-AmCP-FBSA	C10H13O4SN2F9	Positive (+)	429.053	429.055	-4.71171	PFHxSAm	19.1489	3.61	2a	Sc
#118		N-ammoniocarboxypropylperfluoroalkanesulfonamide (N-AmCP-FASA)	N-AmCP-FPeSA	C11H13O4SN2F11	Positive (+)	479.049	479.051	-2.6836	PFHxSAm	8.51064	4.5	2a	Sc
#119		N-ammoniocarboxypropylperfluoroalkanesulfonamide (N-AmCP-FASA)	N-AmCP-FHxSA	C12H13O4SN2F13	Positive (+)	529.046			PFHxSAm	0
#120		N-ammoniocarboxypropylperfluoroalkanesulfonamide (N-AmCP-FASA)	N-AmCP-FHpSA	C13H13O4SN2F15	Positive (+)	579.043			PFOSAm	0
#121		N-ammoniocarboxypropylperfluoroalkanesulfonamide (N-AmCP-FASA)	N-AmCP-FOSA	C14H13O4SN2F17	Positive (+)	629.04			PFOSAm	0
		Qualitative (Ql)
		Screen data quality (Sc)
		[1] Liu, M., Glover, C. M., Munoz, G., Duy, S. V., Sauvé, S., & Liu, J. (2024). Hunting the missing fluorine in aqueous film-forming foams containing per-and polyfluoroalkyl substances. Journal of Hazardous Materials, 464, 133006.
		[2] Liu, M., Munoz, G., Vo Duy, S., Sauvé, S., & Liu, J. (2021). Per-and polyfluoroalkyl substances in contaminated soil and groundwater at airports: a Canadian case study. Environmental Science & Technology, 56(2), 885-895.
		[3] Barola, C., et al., Untargeted Screening of Per-and Polyfluoroalkyl Substances (PFASs) in Airborne Particulate of Three Italian E-Waste Recycling Facilities. Separations, 2023. 10(11): p. 547.
		[4] Munoz, G., Liu, M., Duy, S. V., Liu, J., & Sauvé, S. (2023). Target and nontarget screening of PFAS in drinking water for a large-scale survey of urban and rural communities in Québec, Canada. Water research, 233, 119750.

## Sheet: Table S8
Details of each PFAS concentration (ng/L) as well as sampling dates and coordinates of the collected samples.
Sample code	Type of water	Source of water	latitude	longitude	Date of sampling	Total of Suspects	Total 77 PFAS (ng/L)	PFPrA	PFBA	PFPeA	PFHxA	PFHpA	PFOA	PFNA	PFDA	PFUnDA	PFDoDA	PFTrDA	PFTeDA	PFHxDA	PFOcDA	PFPrS	PFEtS	PFBS	PFPeS	PFHxS	PFHpS	PFOS	PFNS	PFDS	PFUdS	PFDoS	PFTrDS	FBSA	FHxSA	FHpSA	FOSA	FDSA	MeFBSA	MeFOSA	EtFOSA	FOSAA	MeFOSAA	EtFOSAA	3:3 Acid	4:3 Acid	5:3 Acid	7:3 Acid	6:2 FTCA
PT1_2	Pond 1		45.6041	4.80533	2023-11-10	14.4141	218.624	5.33337	16.4312	22.7247	46.8448	20.278	53.2078	6.49973	1.83001	nd	nd	nd	nd	nd	nd	0.644309	nd	9.90146	1.6311	11.1064	0.702688	19.3559	nd	nd	nd	nd	nd	1.04952	0.0945954	nd	nd	nd	nd	nd	nd	nd	nd	nd	nd	nd	nd	nd	nd
PC3_2	Pond 2		45.5944	4.82303	2024-04-01	7.72652	87.8788	1.71527	16.6054	18.8332	16.6611	7.82385	11.0457	0.168413	nd	nd	nd	nd	nd	nd	nd	0.419502	nd	2.11839	0.451526	2.67749	nd	3.05026	nd	nd	nd	nd	nd	5.78439	nd	nd	nd	nd	nd	nd	nd	nd	nd	nd	nd	nd	nd	nd	nd
PR1	Factory channel 1 (Ternay)		45.6126	4.80594	2023-11-04	1.6736	63.937	0.530587	0.887551	2.07429	3.29173	1.39167	1.61832	0.181535	0.0999879	nd	nd	nd	nd	nd	nd	0.0407318	nd	0.368387	0.100988	0.812216	0.053152	2.01674	nd	nd	nd	nd	nd	0.0171318	0.0468455	nd	0.0259249	nd	nd	nd	nd	nd	0.190044	nd	nd	nd	0.730722	nd	0.221549
PR2	Factory channel 2 (Feyzin)		45.6673	4.83742	2023-11-04	1.97796	33.7811	0.396752	0.791969	1.63053	2.65038	1.02845	1.71641	0.227199	0.265398	0.567408	0.0971508	0.104435	nd	nd	nd	0.0284062	nd	0.350969	0.101001	0.750723	0.0591868	3.55461	nd	nd	nd	nd	nd	0.0249233	0.0426032	nd	0.0732324	nd	nd	nd	nd	nd	0.203271	0.276044	nd	nd	0.255901	nd	nd
PR3	Factory channel 3		45.6903	4.84056	2023-11-04	1.62249	35.7408	0.579936	1.20399	2.08789	3.64009	1.18602	2.16479	0.476519	0.174569	0.489675	nd	0.0422416	nd	nd	nd	0.0634648	nd	0.426425	0.112561	0.849389	0.0546733	1.99623	nd	nd	nd	nd	nd	0.0205892	0.0342546	nd	0.0423365	nd	nd	nd	nd	nd	0.127879	nd	nd	nd	0.274014	nd	nd
PR4	Factory channel 4		45.6985	4.84372	2023-11-04	1.39223	16.6563	1.04892	0.844034	1.65189	1.84549	0.818746	1.35203	0.140369	0.077336	nd	nd	nd	nd	nd	nd	0.0575535	nd	0.348379	0.084875	0.69976	0.0419296	1.79854	nd	nd	nd	nd	nd	0.0173156	0.0388969	nd	0.0269083	nd	nd	nd	nd	nd	0.134624	nd	nd	nd	0.120706	nd	nd
PSS2	River 1		45.6315	4.84272	28/02/2023	2.60835	144.486	46.4712	7.08746	24.1512	23.0739	8.47827	9.87465	1.12415	0.205603	nd	nd	nd	nd	nd	nd	0.283696	0.0642263	1.53652	0.682957	4.57968	0.226227	15.7679	nd	nd	nd	nd	nd	0.314193	0.13194	nd	0.0631596	nd	nd	nd	nd	nd	nd	nd	nd	nd	nd	nd	nd
PG1_2	River 2		45.6738	4.75545	22/10/2023	10.5169	173.838	3.72855	14.396	27.2455	39.171	12.6441	15.929	1.5709	0.47907	nd	nd	nd	nd	nd	nd	0.599988	0.187837	4.58592	1.14074	5.63402	0.251065	5.97841	nd	nd	nd	nd	nd	0.220826	0.0607876	nd	nd	nd	nd	nd	nd	nd	nd	nd	0.604435	nd	nd	nd	nd
PR5	River 3		45.6117	4.80099	2023-11-04	1.18312	15.3799	0.33814	0.543378	1.81686	2.39354	0.868466	1.82097	0.208569	0.110421	nd	nd	nd	nd	nd	nd	0.0699434	nd	0.369437	0.0810105	0.754329	0.0531402	2.21601	nd	nd	nd	nd	nd	0.0191057	0.0352558	nd	0.0352337	nd	nd	nd	nd	nd	0.150376	0.0964896	nd	nd	0.0580902	nd	nd
PI1	River 4		45.5742	4.82894	2023-03-10	3.68556	92.7583	9.76182	11.4985	23.9678	14.5073	7.20834	4.51019	1.43766	0.0338508	0.0951536	nd	nd	nd	nd	nd	0.558121	0.116256	1.47965	0.872325	4.83947	0.131954	3.56049	nd	nd	nd	nd	nd	0.399115	0.125243	nd	0.0625947	nd	nd	nd	nd	nd	nd	nd	nd	nd	nd	nd	nd
PI2	River 5		45.6512	4.7433	2023-03-10	1.17064	41.9818	14.1713	1.97756	4.01185	6.73938	1.92475	2.17866	0.33617	0.235692	0.124743	0.101006	0.0487492	nd	nd	nd	0.0849928	nd	0.369493	0.101368	0.667923	0.0486974	3.22396	nd	nd	nd	nd	nd	0.100406	0.0639761	nd	0.0585626	nd	nd	nd	nd	nd	nd	nd	nd	nd	nd	nd	nd
PR6	River 6		45.7234	4.82096	15/04/2023	1.25771	13.4062	0.991082	0.736006	1.25091	1.17228	0.650066	2.08505	0.143122	0.117108	nd	nd	nd	nd	nd	nd	0.0305531	nd	0.360902	0.0994456	0.861072	0.057761	2.17527	nd	nd	nd	nd	nd	0.0370246	0.0674323	nd	nd	nd	nd	nd	nd	nd	0.160378	nd	nd	nd	0.0483958	nd	nd
PMOU1_2	Pond 3		45.6895	4.82961	26/10/2023	11.6621	193.38	5.6784	8.59577	29.4513	25.4497	7.08575	7.42855	2.04019	0.189724	0.309069	nd	nd	nd	nd	nd	1.09583	0.160173	5.13871	2.16325	10.2547	0.504712	5.7837	nd	nd	nd	nd	nd	0.288532	0.083743	nd	nd	nd	nd	nd	nd	nd	nd	nd	nd	nd	0.113915	nd	nd
PMO2_2	River 7		45.6044	4.68833	2023-04-10	0.101186	14.4146	nd	1.12414	1.07774	3.89244	0.86011	1.29191	0.188283	nd	nd	nd	nd	nd	nd	nd	0.266065	nd	1.06062	0.268824	1.33669	nd	0.908651	nd	nd	nd	nd	nd	nd	nd	nd	0.0472234	nd	nd	nd	nd	nd	nd	nd	nd	nd	nd	nd	nd
PMO3_2	River 8		45.6052	4.68936	2023-04-10	0.250493	16.9685	nd	1.48269	1.644	3.54798	1.08319	1.62105	0.217449	nd	nd	nd	nd	nd	nd	nd	0.206105	nd	1.06829	0.271306	1.62882	0.0317849	1.33089	nd	nd	nd	nd	nd	nd	nd	nd	0.110111	nd	nd	nd	nd	nd	nd	nd	nd	nd	nd	nd	nd
PSI_1_2	River 9		45.6199	4.87286	25/10/2023	0.450866	22.6378	nd	3.80408	6.27292	5.31725	1.95588	1.24959	0.221674	nd	nd	nd	nd	nd	nd	nd	0.216207	nd	0.487979	0.0917977	0.442726	nd	0.703542	nd	nd	nd	nd	nd	0.0155538	nd	nd	0.0592334	nd	nd	nd	nd	nd	nd	nd	nd	0.11718	nd	nd	nd
PTLU_1_2	River 10		45.6343	4.87722	25/10/2023	0.999567	27.3308	nd	2.78119	5.93742	7.86976	2.33014	2.25493	0.231885	nd	nd	nd	nd	nd	nd	nd	nd	nd	0.501479	0.264781	2.31471	0.0916548	2.44547	nd	nd	nd	nd	nd	0.100582	nd	nd	0.0738441	nd	nd	nd	nd	nd	nd	nd	nd	nd	nd	nd	nd
PC2	Tap water 1	Ternay aquifer	45.6082	4.83743	2023-10-03	4.64192	202.431	21.7038	14.9332	38.4297	67.9357	17.9981	21.7018	2.31982	0.133245	0.499328	nd	nd	nd	nd	nd	0.633311	0.153071	3.03626	1.51825	6.17375	0.112519	3.63834	nd	nd	nd	nd	nd	0.468759	0.0558091	nd	0.0321695	nd	nd	nd	nd	nd	nd	nd	nd	nd	nd	nd	nd
PCH5_2	Tap water 2	Ternay aquifer	45.5788	4.80726	2023-01-11	9.93859	193.307	3.21635	12.7858	34.6832	57.7505	19.9742	28.9923	3.79283	0.250721	0.668371	nd	nd	nd	nd	nd	0.690844	0.168443	3.42874	2.30956	12.8109	0.497602	8.05768	nd	nd	nd	nd	nd	0.398161	0.091347	nd	0.0863005	nd	nd	nd	nd	nd	nd	nd	nd	nd	nd	nd	nd
PMO1_2	Tap water 3	80% from the Garon Millery aquifer and 20% from the Ternay	45.62	4.67559	22/10/2023	4.98139	111.354	2.08053	10.8482	24.1909	27.4385	9.32389	11.408	1.62859	0.0509153	nd	nd	nd	nd	nd	nd	0.705072	0.277845	3.41493	1.35016	7.02556	0.356103	9.30061	nd	nd	nd	nd	nd	0.155183	nd	nd	nd	nd	nd	nd	nd	nd	nd	nd	nd	nd	nd	nd	nd
PSR1-2	Tap water 4	Ternay aquifer	45.6296	4.83608	2023-11-10	12.0293	214.371	3.46474	16.2682	43.9676	72.1517	20.5048	27.6863	3.51389	0.216417	0.734983	nd	nd	nd	nd	nd	0.769811	0.187743	3.6784	2.08337	12.0805	0.405797	3.41276	nd	nd	nd	nd	nd	0.538688	0.10643	nd	0.0658842	nd	nd	nd	nd	nd	nd	nd	nd	nd	nd	nd	nd
PBR1_2	Tap water 5	Garon brignais aquifer	45.6808	4.75928	21/10/2023	4.35999	104.491	0.724883	8.97171	21.6147	23.8601	8.88836	14.4282	0.700126	nd	nd	nd	nd	nd	nd	nd	0.721691	0.0807774	3.08748	1.73094	8.24739	0.413232	8.9695	nd	nd	nd	nd	nd	0.327771	nd	nd	0.292542	nd	nd	nd	nd	nd	nd	nd	nd	nd	nd	nd	nd
PC4_2	Tap water 6	Ternay aquifer	45.6115	4.83195	2024-04-01	7.39585	170.184	1.17438	13.5801	30.011	56.5875	16.809	24.0972	3.77829	nd	0.658652	nd	nd	nd	nd	nd	0.529103	0.0459787	2.63328	1.6494	9.14622	0.348676	7.27026	nd	nd	nd	nd	nd	0.37264	0.086864	nd	nd	nd	nd	nd	nd	nd	nd	nd	nd	nd	nd	nd	nd
PCH3_2	Tap water 7	Ternay aquifer	45.577	4.82916	20/10/2023	5.0056	151.03	1.18144	10.2086	27.0828	51.8813	14.7568	21.7189	3.09787	nd	0.565771	nd	nd	nd	nd	nd	0.460665	nd	2.25967	1.43075	8.36846	0.27684	5.76806	nd	nd	nd	nd	nd	0.343361	0.0841721	nd	0.0396842	nd	nd	nd	nd	nd	nd	nd	nd	nd	nd	nd	nd
PME1_2	Tap water 8	Unkown	45.7003	4.6699	22/10/2023	0.509899	33.3047	nd	3.71501	7.28018	5.39002	3.40421	2.66295	0.379426	nd	nd	nd	nd	nd	nd	nd	0.118302	nd	1.69278	0.260631	2.56504	0.0741876	4.10445	nd	nd	nd	nd	nd	0.240897	0.0204934	nd	0.0513408	nd	nd	nd	nd	nd	nd	nd	nd	nd	nd	nd	nd
PSSC1_2	Tap water 9	Grigny aquifer	45.6363	4.45921	23/10/2023	2.39273	73.3572	1.21019	6.28188	13.1142	14.9744	6.05844	9.52219	1.10958	nd	1.00677	nd	nd	nd	nd	nd	0.266993	nd	1.5436	0.658963	3.80987	0.208701	12.6071	nd	nd	nd	nd	nd	0.178218	0.0484598	nd	0.152763	nd	nd	nd	nd	nd	nd	nd	nd	nd	nd	nd	nd
PT2_2	Tap water 10	Ternay aquifer	45.603	4.81519	23/10/2023	6.83617	163.591	1.41452	10.4789	32.2436	54.2101	15.3654	22.9808	3.36885	nd	0.707465	nd	nd	nd	nd	nd	0.48508	nd	2.37423	1.41567	8.86751	0.337781	7.09408	nd	nd	nd	nd	nd	0.414363	0.106731	nd	0.149994	nd	nd	nd	nd	nd	nd	nd	nd	nd	nd	nd	nd
PSGL2_2	Tap water 11	Crépieux Charmy aquifer	45.6939	4.78801	2023	2.8052	34.4149	3.15467	2.44396	4.24905	3.46886	1.57088	3.91141	0.278508	0.123521	nd	nd	nd	nd	nd	nd	0.171945	nd	1.03189	0.535305	3.1207	0.189587	8.76804	nd	nd	nd	nd	nd	0.385885	0.0300631	nd	0.153557	nd	nd	nd	nd	nd	nd	nd	nd	nd	nd	nd	nd
ER-GL	Tap water 12	Mixture: 4 Chênes aquifer (saint priest) + Crépieu Charmy aquifer	45.6649	4.94407	2024-03-17	1.20064	28.3271	2.67727	3.06937	3.74714	3.14513	1.45009	2.29871	0.156742	0.0405166	nd	nd	nd	nd	nd	nd	0.147759	0.0802323	0.840507	0.398892	2.59114	0.219097	5.09652	0.0968068	nd	nd	nd	nd	0.16892	0.020638	nd	0.0511371	nd	nd	0.144726	nd	nd	0.992261	nd	nd	nd	nd	nd	nd
PB1	Well 1		45.7038	4.81833	25/02/2023	5.82112	266.083	25.9557	19.8342	26.2928	86.6937	24.8382	56.0367	13.6426	0.0875477	nd	nd	nd	nd	nd	nd	0.213482	0.070328	2.82007	0.438445	2.0895	0.185131	5.95842	nd	nd	nd	nd	nd	0.323665	0.00990136	nd	nd	nd	nd	nd	nd	nd	nd	nd	nd	nd	nd	nd	nd
PB2	Well 2		45.7056	4.82202	25/02/2023	7.2811	149.028	15.037	9.4384	16.1976	34.9002	11.296	20.7179	5.76454	0.189581	nd	nd	nd	nd	nd	nd	1.09508	0.228059	4.51078	2.2561	12.5048	0.449985	9.19906	nd	nd	nd	nd	nd	0.738057	0.0197857	nd	nd	nd	nd	nd	nd	nd	nd	nd	nd	nd	nd	nd	nd
PC1	Well 3		45.598	4.83288	28/02/2023	3.19436	146.325	31.8855	14.7718	35.8384	23.5209	14.7734	11.0536	3.31828	0.112005	nd	nd	nd	nd	nd	nd	0.320475	0.0427432	1.71607	0.509052	2.28194	0.0861807	5.95014	nd	nd	nd	nd	nd	0.0780324	nd	nd	0.0455868	nd	nd	nd	nd	nd	nd	nd	nd	nd	nd	nd	nd
PCH1	Well 4		45.573	4.8272	2023-03-10	0.76501	23.1499	16.8362	0.483977	0.62761	3.56087	0.217357	0.339972	0.521581	nd	nd	nd	nd	nd	nd	nd	0.212748	0.0812587	0.0706524	0.0281935	0.108887	nd	nd	nd	nd	nd	nd	nd	nd	nd	nd	0.0605847	nd	nd	nd	nd	nd	nd	nd	nd	nd	nd	nd	nd
PSI1	Well 5		45.6189	4.87768	2023-03-10	0.353366	0.784842	nd	nd	nd	nd	nd	nd	nd	0.263942	0.0577114	0.29615	nd	0.129178	nd	nd	nd	nd	nd	nd	nd	nd	nd	nd	nd	nd	nd	nd	nd	nd	nd	0.0378603	nd	nd	nd	nd	nd	nd	nd	nd	nd	nd	nd	nd
PSS1	Well 6		45.632	4.84271	28/2/2023	5.33186	180.979	10.6041	11.626	34.4299	38.0648	12.5397	18.9673	2.57163	0.944214	nd	nd	nd	nd	nd	nd	0.693751	0.135056	3.84771	2.21756	13.271	0.685463	26.7794	nd	nd	nd	nd	nd	1.17498	0.102528	nd	1.91169	nd	nd	nd	nd	nd	nd	nd	nd	nd	nd	nd	0.19597
PT1	Well 7		45.5981	4.79573	28/2/2023	1.26663	126.811	12.1301	8.71651	14.1867	30.7777	14.2943	38.9149	1.88514	0.0363402	nd	nd	nd	nd	nd	nd	0.144874	0.0430513	2.18156	0.359936	1.55105	0.0442426	1.10809	nd	nd	nd	nd	nd	0.0837381	nd	nd	0.0534363	nd	nd	nd	nd	nd	nd	nd	nd	nd	nd	nd	nd
PC2_2	Well 8		45.6086	4.83449	2023-10-10	1.4582	37.7881	1.06954	4.50409	5.14914	15.025	3.61553	5.19217	0.300961	nd	nd	nd	nd	nd	nd	nd	0.250862	nd	0.877019	0.257661	0.91327	0.110101	nd	nd	nd	nd	nd	nd	0.0275639	nd	nd	0.107741	nd	nd	nd	nd	nd	nd	nd	nd	nd	nd	nd	nd
PCOR1_2	Well 9		45.667	4.90515	2023-10-10	10.4693	183.049	3.33342	12.0658	33.2075	26.6711	12.4102	10.8088	1.76242	0.604375	nd	nd	nd	nd	nd	nd	0.986082	0.117565	3.85164	3.28369	18.5226	1.42388	48.5059	nd	nd	nd	nd	nd	1.36671	0.653075	nd	0.126943	nd	nd	nd	nd	nd	nd	nd	nd	nd	nd	nd	nd
PSGL1_2	Well 10		45.7106	4.79481	14/10/2023	6.20095	115.351	1.31892	15.6306	14.0859	31.2033	12.509	22.3765	6.34115	0.489034	0.0609645	nd	nd	nd	nd	nd	0.339187	nd	5.28879	0.250268	0.968481	0.106125	2.38693	nd	nd	nd	nd	nd	0.102692	nd	nd	nd	nd	nd	nd	nd	nd	nd	nd	nd	nd	nd	nd	nd
PSR2-2	Well 11		45.6296	4.83608	2023-11-10	0.682958	27.7322	7.42207	3.13	4.04865	4.05669	1.39433	2.24629	0.0503893	nd	nd	nd	nd	nd	nd	nd	0.265175	0.205282	0.590412	0.317771	1.53248	0.0798303	2.21117	nd	nd	nd	nd	nd	0.0524902	nd	nd	0.0724332	nd	nd	nd	nd	nd	nd	nd	nd	nd	nd	nd	nd
PSS1_2	Well 12		45.6344	4.87026	2023-10-10	11.509	293.658	6.08085	17.7249	58.2192	56.392	22.0659	27.1794	3.50649	1.193	nd	nd	nd	nd	nd	nd	0.433292	nd	3.07645	1.30691	9.0725	0.78834	76.2531	0.0595825	nd	nd	nd	nd	0.543438	0.612047	nd	1.20164	nd	nd	nd	nd	nd	nd	nd	nd	0.12924	0.563347	nd	nd
PCH2-2	Well 13		45.5856	4.79814	2023-09-10	22.2637	695.442	3.70443	49.706	142.885	322.241	61.902	60.6299	5.73327	0.881926	nd	nd	nd	nd	nd	nd	1.89888	0.384023	4.40939	2.51431	19.0476	0.728489	16.9748	nd	nd	nd	nd	nd	0.595505	0.301743	nd	nd	nd	nd	nd	nd	nd	nd	nd	nd	nd	nd	nd	nd
PCH1-2	Well 14		45.5783	4.82761	28/09/2023	3.78353	97.4598	5.93742	20.93	15.1404	20.796	7.69522	13.1236	1.63524	0.0694862	nd	nd	nd	nd	nd	nd	0.463732	0.16474	4.11214	0.674994	5.29677	0.323572	nd	nd	nd	nd	nd	nd	0.144352	nd	nd	nd	nd	nd	nd	nd	nd	nd	nd	nd	nd	nd	nd	nd
EP-GL	Well 15		45.6644	4.94612	2024-03-17	0.831765	23.2612	2.67867	2.8993	2.13811	2.50186	1.19296	1.68149	0.547584	0.0504054	nd	nd	nd	nd	nd	nd	0.396834	0.11068	1.50063	0.50117	2.18446	0.165754	2.43453	nd	nd	nd	nd	nd	0.168203	0.00900752	nd	0.0506296	nd	nd	0.271593	nd	nd	0.770838	nd	nd	nd	nd	nd	nd
PSSO2_2	Groundwater		45.6338	4.86411	2023-08-01	8.27541	223.35	3.17509	13.7896	48.8078	44.3155	17.527	22.6602	3.27765	nd	nd	nd	nd	nd	nd	nd	0.33328	nd	2.64139	0.967493	7.03945	0.468006	52.8871	0.0455641	nd	nd	nd	nd	0.583188	0.528948	nd	0.746249	nd	nd	nd	nd	nd	nd	nd	nd	nd	0.154062	nd	nd
PC1-2	Spring water 1		45.611	4.83486	2023-09-10	0	53.512	1.40717	6.17557	6.4163	12.5882	3.79403	9.42483	1.05768	nd	nd	nd	nd	nd	nd	nd	0.522693	nd	1.92995	0.633581	3.23377	0.217105	5.17165	nd	nd	nd	nd	nd	0.141836	nd	nd	nd	nd	nd	nd	nd	nd	nd	nd	nd	nd	nd	nd	nd
E1-Z52-VL	Spring water 2 (feeding the cressionnières)		45.63	4.87563	2024-04-07	0.076593	2.14936	nd	0.551312	nd	0.106382	0.069909	0.0708946	nd	nd	nd	nd	nd	nd	nd	nd	0.0405269	nd	0.0644686	0.0448655	0.0527328	nd	0.0521091	nd	nd	nd	nd	nd	nd	nd	nd	nd	nd	nd	0.158089	nd	nd	0.92879	nd	nd	nd	nd	nd	nd
Values below LOD were considered as 0 for statistical calculations in this study
[truncated: 156 more columns]
